# Supplementary material for: Production of Lactate by Metabolically Engineered Scheffersomyces stipitis
Source: J Fungi (Basel). 2025 May 27;11(6):413. doi: 10.3390/jof11060413 (PMC12194211; doi:10.3390/jof11060413)
Supplement: Supplementary file 1 [file jof-11-00413-s001.zip]

Archive with 1 entries (1 files):
- jof-3621111-supplementary.pdf
